# Supplementary material for: Evaluation of the association between postural control and sagittal curvature of the spine
Source: PLoS One. 2020 Oct 27;15(10):e0241228. doi: 10.1371/journal.pone.0241228 (PMC7591056; doi:10.1371/journal.pone.0241228)
Supplement: S1 Data — (ZIP) [file pone.0241228.s001.zip]

Archive with 1 entries (1 files):
- Data Formetric.xlsx
