# Supplementary material for: Evaluation of the association between postural control and sagittal curvature of the spine
Source: PLoS One. 2020 Oct 27;15(10):e0241228. doi: 10.1371/journal.pone.0241228 (PMC7591056; doi:10.1371/journal.pone.0241228)
Supplement: S1 Data — (ZIP) [file pone.0241228.s001.zip › Data Formetric.xlsx]

## Sheet: Arkusz1
name	surname	sex	weight 4/5000 weight_(kg)	growth_(cm)	vertical deviation_VP-DM_[mm]				pelvic skew_DL-DR_[mm]				pelvic torsion_DL-DR_[°]				Angle of thoracic kyphosis VP-ITL [°]				Angle of lumbar lordosis ITL-DM [°]				surface rotation_(rms)_[°]				lateral deviation_VPDM_(rms)_[mm]				vertical deviation_VPDM_(rms)_[mm]				Maximum displacement of centre of pressure in coronal plane during gait [mm]				Maximum displacement of centre of pressure in sagittal plane during gait [mm]				028 MaximumForceLeft N				034 MaximumForceRight N
next test					1	2	3	4	1	2	3	4	1	2	3	4	1	2	3	4	1	2	3	4	1	2	3	4	1	2	3	4	1	2	3	4	1	2	3	4	1	2	3	4	1	2	3	4	1
		m	0	182	4.5	1.5	3	3	0	3	6	3	0.6	1.63	1.92	0.87	69.85	75.37	58.18	46.96	48.69	52.87	56.65	46.35	5.09	4.48	5.27	4.13	6.34	10.21	9.92	4.42	8.11	12.31	5.79	6.9	66.24	156.15	103.65	107.08	140.08	301.55	169.28	252.45	18.24	25.04	11.45	36.49	15.02
		m	0	0	12	15	22.08	22.08	6	3	3	3	3.44	1.27	3.12	3.12	49.7	47.66	43.31	43.31	40.06	47.66	46.65	46.65	2.69	2.22	4.34	4.34	4.15	4.23	4.8	4.8	2.51	2.98	5.43	5.43	117.36	123.74	54.44	91.89	212.41	355.9	110.7	149.17	12.52	30.05	10.37	6.44	18.96
		m	0	0	3	0	6	6	3	6	3	3	1.02	0.69	0.84	0.84	56.01	52.17	56.94	46.94	54.23	52.43	41.35	41.35	9.6	2.87	5.99	5.99	3.86	3.95	4.9	4.9	1.75	2	2.32	2.32	79.41	107.38	135.01	94.19	183.18	174.03	256.89	143.56	21.11	14.67	15.02	11.45	36.84
		w	43	165	7.5	10.92	1.5	3	3	3	3	3	4.41	2.57	2.55	2.24	44.13	43.2	38.23	37.42	48.45	53.24	45.72	43.46	5.28	5.3	5.02	6.88	9.79	9.81	8.83	9.68	6.5	7.25	5.27	5.75	70.92	106.88	82.45	118.49	190.62	224.98	185.51	258.28	36.13	13.59	8.23	18.24	13.24
		m	44	162	10.5	3	0	0	3	0	4.5	4.5	1.2	0.23	2.03	2.03	62.81	46.08	48.38	48.38	48.84	34.3	42.86	42.86	2.66	1.38	1.04	1.04	2.99	2.56	3.81	3.81	1.52	0.79	2.97	2.97	87.3	111.89	94.87	99	126.28	61.79	239.14	200.71	30.05	5.72	16.81	16.81	22.54
		m	47	147	4.5	6	5.33	6	6	3	0	0	1.11	0.56	0.72	0.32	38.63	36.43	42.51	42.38	29.01	25.05	26.86	30.71	1.12	2.06	1.89	2.66	0.83	2.64	2.81	2.73	0.7	1.23	0.75	1.14	126.75	95.08	97.16	82.38	276.67	199.92	165.57	117.69	13.95	6.8	9.66	13.59	31.48
		w	32	140	10.5	13.5	4.5	1.5	6	6	0	3	1.55	3.4	0.63	0.55	31.08	31.54	34.34	18.29	41.47	43.04	43.74	39.66	2.27	3.84	2.08	2.15	3.9	6.98	4.93	5.29	1.94	2.76	3.07	3.45	104.79	93.54	97.56	92.08	163.96	184.07	90.69	229.25	23.61	11.09	9.3	9.3	20.39
		w	0	0	10.5	1.5	6.6	6.6	3	6	0	0	4.53	2.27	3.96	3.96	42.93	35.3	34.32	34.32	51.3	48.42	52.3	52.3	10.78	6.16	10.35	10.35	7.92	2.85	2.97	2.97	6.8	3.46	3.3	3.3	136.81	144.46	113.79	103.87	170.64	198.5	218.27	151.69	20.75	7.51	13.95	9.3	22.89
		w	0	0	11.1	6.57	0	2.14	0	3	3	3	2.35	0.3	0.83	5.49	39.08	27.94	48.17	37.13	34.89	28.91	34.68	44.34	3.79	3.19	2.18	2.57	1.49	1.68	3.83	2.24	3.12	4.45	2.78	2.42	85.46	122.48	112.47	111.01	194.01	161.18	149.82	147.2	20.75	10.37	14.31	13.59	12.52
		w	45	153	6	0	0	0	3	0	0	0	3.71	3.09	3.09	3.09	55.89	47.91	47.91	47.91	58.89	50.51	50.51	40.51	3.97	4.62	4.62	4.62	5.56	1.82	1.82	1.82	3.06	5.25	5.25	5.25	118.22	63.62	98	79.41	192.46	171.86	216.3	197.72	7.15	7.87	7.87	16.81	19.67
		w	0	0	16.5	9	7.5	3	6	6	6	9	0.74	3.34	3.31	2.62	29	41.4	37.8	41.09	48.39	51.6	41.33	38.62	2.82	2.4	3.86	4.69	4.62	3.28	3.09	1.2	4.48	3.96	6.17	4.96	147.37	128.22	117.03	130.02	242.06	179.41	154.31	170.6	16.1	9.66	15.38	20.39	25.4
		w	65	153	16.5	13.5	9	4.5	3	3	6	15	1.62	0.77	0.49	6.44	53.51	41.73	35.61	42.29	43.17	48.3	46.21	41.94	5.31	5.95	3.16	5.34	3.94	4.24	2.77	4.89	7.81	1.73	3.73	6	154.21	82.32	135.92	102.78	210.79	94.19	316.48	118.91	25.04	10.73	15.02	10.02	14.67
		m	0	0	22.18	4.5	6	7.5	3	6	6	6	3.62	2.04	2.59	2.31	28.41	22.54	36.89	28.01	26.74	22.77	20.58	22.58	5.66	3.24	1.71	1.16	7.86	2.84	2.42	1.78	10.53	1.83	1.06	1.03	76.86	135.43	120.02	85.18	166.97	333.94	201.58	150.72	7.15	13.59	11.8	7.15	15.38
		m	0	0	0.99	6	6	6	0	6	6	6	0.84	3.01	3.01	3.01	43.12	43.01	43.01	43.01	42.02	40.44	40.44	40.44	3.73	4.24	4.24	4.24	1.8	5.24	5.24	5.24	1.62	1.92	1.92	1.92	107.16	84.71	104.64	77.33	173.56	145.25	197.32	202.96	13.59	13.24	12.16	9.3	11.09
		w	0	0	19.5	5.15	5.15	9.5	3	3	3	3	3.08	3.28	3.28	3.08	40.47	37.66	37.66	40.47	58.31	56.85	56.85	48.31	7.17	2.94	2.94	2.17	7.71	2.59	2.59	2.71	3.27	2.4	2.4	3.27	90.52	94.85	121.64	100.3	217.11	289.52	144.03	151.67	16.1	11.8	12.88	15.02	12.52
		w	44	153	7.5	6	7.5	1.5	3	6	3	0	3.07	3.17	0.87	2.75	31.91	27.62	41.3	31.46	30.83	30.46	37.04	26.79	3.49	3.29	2.63	4.96	4.44	3.99	2.53	3.78	3.56	4.26	2.66	2.04	122.81	50.82	110.01	101.69	169.25	113.73	111.24	203.41	8.94	20.39	9.3	7.51	15.38
		m	62	156	18	10.5	19.14	4.5	0	3	0	0	1.72	1.07	2.83	1.37	52.32	50.77	58.9	46	38.65	40.75	38.75	37.66	3.39	3.49	9.34	2.69	3.36	6.31	5.49	1.76	3.15	2.65	12.16	1.79	104.34	98.61	135.98	130.2	280.11	151.52	148.34	162.97	8.59	9.3	12.88	16.1	14.67
		m	20	120	10.5	5.51	4.5	0.49	3	9	0	0	4.44	9.31	1.87	0.07	36.64	45.05	25.54	23.83	31.49	36.94	29.16	27.38	6.3	10.15	4.54	4.85	5.81	2.51	8.61	2.28	3.02	12.84	5.68	0.5	93.85	105.67	98.61	96.81	183.86	284.48	151.52	131.13	15.02	21.11	9.3	11.09	22.89
		m	78	179	11.25	1.5	17.37	4.5	4.5	6	3	3	3.89	2.4	2.21	1.7	40.07	34.82	31.6	29.6	41.7	41.27	39.62	38.83	2.96	3.26	3.91	3.03	7.19	5.21	2.07	3.9	8.45	5.96	3.97	3.67	126.5	150.43	128.57	94.24	185.94	259.79	173.74	174.03	25.76	12.16	15.74	5.72	30.05
		m	0	0	7.5	4.5	13.5	1.5	0	6	6	3	2.95	2.87	4.45	0.17	32.52	35.18	31.57	35.71	34.34	38.83	37.13	41.13	4.7	4.73	6.7	10.25	3.13	4.34	6.22	3.58	1.85	1.57	1.31	0.57	127.62	70.06	110.99	87.34	214.97	215.97	169.42	107.39	20.03	17.17	12.52	24.32	37.2
		w	0	0	10.5	3	3	4.5	3	9	3	6	1.13	1.12	1.34	2.26	48.13	42.01	37.7	44.91	57.47	45.86	54.22	40.25	5.65	8.31	6.95	3.42	8.36	5.34	4.59	4.64	2.34	2.83	1.48	1.87	108.51	123.49	81.7	60.9	179.38	167.96	130.15	260.86	26.47	12.88	19.32	6.8	8.59
		w	0	0	3	7.5	4.43	0	3	0	0.82	0	7.19	6.53	2.48	6.85	47.44	43.65	38.01	30.28	42.96	47.38	37.59	38.89	6.19	1.44	5.94	4.85	2.39	2.41	2.14	2.46	3.02	3.72	2.71	1.91	117.12	79.73	81.67	126.02	206.45	122.58	162.9	247.21	11.45	12.88	7.15	16.45	15.38
		w	50	166	13.5	3	4.5	1.5	3	3	0	0	1.11	2.88	2.91	2.02	48.41	41.34	39.76	47.3	42.48	37.08	33.83	43.62	5.38	3.67	2.73	6.34	2.18	2.93	2.75	1.54	3.81	2.59	4.25	3.3	99.2	138.04	85.5	129.44	236.52	114.25	218.59	141.98	13.24	10.73	13.95	9.3	12.88
		w	23	126	0	3	3	3	0	0	0	0	1.09	1.53	2.4	2.4	59.28	40.36	47.97	47.97	44.67	38.48	47.37	47.37	4.39	6.98	3.88	3.88	3.65	2.9	1.9	1.9	1.83	1.31	0.71	0.71	134.13	121.16	108.81	100.68	131.29	196.18	189.59	132.86	11.45	23.61	14.67	12.16	11.45
		w	21	116	10.08	29.25	2.06	2.06	3	0	3	3	0.29	3.3	3.15	3.15	32.69	46.94	35.75	35.75	26.49	27.24	35.01	35.01	3.08	3.54	2.81	2.81	6.78	6.29	3.9	3.9	6.06	9.7	4.11	4.11	130.03	114.76	99.03	91.02	269.33	153.02	149.9	182.92	21.11	14.67	11.45	13.95	17.53
		m	0	0	10.5	6.36	6	1.5	3	7.02	3	3	1.14	2.57	0.14	0.25	37.14	41.93	32.08	38.53	26.97	33.28	22.68	38.79	5.42	6.18	2.98	3.29	5.91	3.04	5.6	3.4	2.82	1.47	4.59	1.74	84.73	73.36	146.46	97.94	145.89	162.92	231.23	245.21	22.89	20.75	9.66	8.23	22.18
		w	25	132	4.5	7.5	1.5	1.5	0	3	3	3	0.59	0.68	2.81	0.97	29.54	31.95	56.18	32.74	27.23	29.86	54.21	25.87	1.16	0.86	5.19	4.23	4.22	1.95	4.95	1.25	4.57	2.05	2.26	2.68	104.19	117.66	139.97	101.34	176.21	218.31	175.72	129.99	17.17	12.88	10.73	10.73	18.96
		w	38	158	9	7.5	7.5	1.5	0	6	3	0	0.6	2.03	3.47	1.68	39.78	45.06	41.65	44.2	45.07	48.72	42.65	24.78	4.55	2.78	3.03	5.48	4.55	4.04	5.7	3.25	2.06	3.36	2.58	3.08	53.99	149.45	101.22	108.62	235.4	166.27	176.42	204.95	13.24	15.74	13.24	13.24	9.66
		w	59	175	13.23	6	1.5	0.81	0	3	3	0.07	3.39	3.18	4.35	1.44	38.37	49.02	46.93	37.33	38.59	57.08	44.74	42.79	4.48	3.36	2.79	2.15	7.24	10.33	9.41	6.91	11.75	8.63	8.6	5.1	83.27	74.84	117.66	123.21	170.98	167.44	218.31	142.41	17.17	13.59	12.88	8.59	20.39
		m	60	170	1.5	6.02	0	0	3	0.17	3	3	0.54	4.35	0.46	0.11	38.07	36.44	50.54	35.15	43.16	28.99	40.13	41.39	2	4.04	2.5	3.32	1.61	6.91	5.83	3.46	1.25	3.48	3.56	1.61	128.55	136.84	105.69	111.86	386.32	193.25	171.32	182.31	18.24	14.31	16.81	15.38	19.67
		w	66	176	13.5	7.5	3	6	3	3	6	3	0.91	2.34	0.36	0.05	50.78	39.67	32.1	33.09	56.18	39.36	40.66	35.45	2.62	3.09	4.21	3.86	2.26	6.61	9.1	1.55	1.91	2.6	4.28	1.3	84.26	106.29	122.45	121.28	214.74	173.52	369.17	154.98	13.95	13.59	27.19	19.67	17.53
		m	37	164	3.84	1.5	10.5	4.15	10.5	6	9	3	2.83	1.47	1.55	1.11	51.25	42.67	42.91	43.39	35.96	44.6	40.73	34.71	5.28	3.53	3.23	3.22	3.58	1.51	4.57	2.81	2.13	2.29	1.11	0.9	79.06	89.45	89.85	81.13	166.8	162.92	195.21	138.52	15.74	12.88	17.53	17.17	15.38
		m	20	114	3.26	1.58	9	0.41	4.5	6	3	3	5.8	5.95	3.34	1.11	34.31	37.6	37.12	39.53	14.78	15.2	18.24	26.85	3.16	3.84	8.66	5.41	2.89	3.24	2.51	1.93	2.57	4.79	0.64	1.84	109.3	120.1	94.65	95.27	93.8	224.15	173.01	157.69	15.74	10.73	8.94	8.23	12.16
		m	0	0	14.95	1.5	17.91	1.5	0.99	12	13.74	1	6.95	3.11	7.67	1.63	45.94	41.86	45.23	43.42	37.6	27.22	54.6	35.62	3.82	1.76	12.87	2.02	2.33	2.03	2.26	3.26	3.01	3.06	5.1	1.3	111.18	85.55	77.25	131.63	248.22	136.94	168.67	169.85	11.8	12.88	27.19	15.74	11.45
		w	51	167	4.5	6	6	9	6	9	9	3	2.03	2.33	2.33	1.94	47.06	36.42	36.42	33.89	46.57	38.2	38.2	37.83	3.46	3.83	3.83	4.31	5.41	7.89	7.89	7.01	4.27	3.42	3.42	2.49	121.69	113.84	68.89	89.79	303.38	166.67	277.24	227.72	16.1	16.1	8.23	17.53	7.87
		m	64	185	6	0	0	0	6	3	3	3	5.14	2.82	2.82	2.82	47.5	48.78	48.78	48.78	30.2	32.17	32.17	32.17	2.27	1.98	1.98	1.98	3.45	3.49	3.49	3.49	2.62	2.14	2.14	2.14	77.85	84.58	111.21	140.21	193.74	171.04	248.2	171.19	10.37	7.15	13.95	19.67	12.16
		w	61	161	1.5	1.5	1.5	1	6	3	0	2	3.24	0.7	2.97	1.3	44.25	33.91	32.14	42	30.85	36.32	35.59	32.09	5.06	4.18	3.05	4.49	2.85	3.59	3.94	1.26	2.41	2.77	5.04	1.94	112.93	113.75	145.16	98.68	240.96	218.23	255.69	148.71	9.66	12.88	20.75	16.81	14.67
		w	28	136	1.5	6	6	6	12	6	6	6	3.64	2.84	2.84	2.84	43.11	33.16	33.16	33.16	40.92	32.65	32.65	32.65	11.48	4.36	4.36	4.36	7.81	4.19	4.19	4.19	5.77	7.82	7.82	7.82	77.98	114.56	86.96	106.21	112.32	400.22	178.8	153.05	21.82	17.53	11.45	17.53	18.24
		m	35	141	1.5	0	4.5	3	3	3	0	0	3.38	2.03	1.71	1.82	31.47	18.22	19.8	25.15	31.07	29.21	28.29	32.97	5.13	5.01	3.8	5.81	3.02	4.19	2.93	6.39	5.48	5.37	4.51	6.15	93.23	87.06	114.44	97.8	94.9	124.17	180.78	151.12	16.81	25.04	18.6	16.1	16.1
		w	0	0	6	3.5	6	2.5	3	0	0	2	5.42	2.76	3.08	0.81	43.33	42.56	41.01	37.36	49.9	49.96	47.36	42.36	8.66	5.69	5.99	5.75	5.39	15.19	13.79	0.52	4.15	11.25	8.39	2.53	151.07	124.58	113.71	90.42	238.5	171.11	372.89	173.76	10.37	17.89	9.3	28.62	48.65
		m	38	149	10.5	4.5	4.5	3	3	0	0	3	1.74	0.38	1.41	0.91	31.65	28.74	26.64	35.26	24.59	25.24	28.42	23.53	2.38	3.45	1.1	2.84	1.4	1.49	1.2	2.65	2.16	2.81	0.53	2.93	130.66	107.35	126.15	113.88	186.68	173.51	193.02	160.21	15.74	15.02	12.16	15.02	13.95
		w	41	143	21	10.5	10.5	10.5	6	3	3	3	1.2	1.28	1.28	1.28	50.76	47.28	47.28	47.28	42.61	38.47	38.47	38.47	5.19	3.29	3.29	3.29	5.99	5.09	5.09	5.09	3.33	3.64	3.64	3.64	120.1	99.82	90.27	116.6	221.71	142.75	145.94	201.71	15.38	20.03	21.11	10.73	27.19
		w	0	154	1.5	4.5	4.5	3	3	3	3	0	3.28	3.15	3.2	1.4	34.17	37.53	40.66	35.29	33.07	33.99	36.47	36.53	5.96	2.91	3.82	1.48	8.48	5.26	5.3	1.33	4.44	1.79	3.9	1.18	111.76	76.91	120.29	77.72	276.89	117.06	232.61	105.3	36.84	10.37	8.94	14.31	8.23
		m	0	0	16.5	13.01	9.96	9.96	9	3	1.58	1.58	5.91	5.18	6.92	6.92	40.71	27.09	32.31	32.31	54.76	43.24	51.47	41.47	4.16	2.1	5.97	5.97	2.97	1.92	2.09	2.09	2.91	0.81	3.33	3.33	129.13	129.85	101.53	79.14	387.36	166.81	191.48	181.16	10.73	15.74	28.26	14.31	20.03
		m	24	126	12	2.06	2.06	2.06	3	6	6	6	5.91	0.54	0.54	0.54	59.19	37.64	37.64	37.64	28.3	28.9	28.9	28.9	3.49	7.34	7.34	7.34	5.01	1.03	1.03	1.03	1.04	0.65	0.65	0.65	46.41	109.35	60.59	118.95	329.98	333.45	134.38	183.63	22.54	17.17	13.59	11.09	14.67
		w	42	139	6.8	4.24	2.98	1.5	4.44	3	2.92	3	3.78	0.28	0.47	1.87	46.07	44.91	35.09	44.59	36.45	25.39	35.99	40.66	10.04	5.16	2.32	5.74	3.94	2.3	6.1	3.09	4.46	1.91	5.61	1.75	100.87	94.78	117.55	79.83	128.39	155.58	225.88	172.6	17.89	18.24	10.73	13.59	17.89
		m	47	160	4.5	12	10.5	4.5	6	9	9	6	0.92	2.82	0.65	1.03	32.43	28.12	32.87	28.57	39.58	36.82	37.17	35.18	2.96	2.32	1.78	3.8	2.13	3.89	3.25	4.03	1.48	3.86	2.93	2.44	98.74	101.92	108.7	81.93	233.95	158.96	146.12	199.91	17.53	18.96	10.73	22.89	12.52
		w	0	0	1.5	1.5	1.5	1.5	6	3	0	0	0.99	4.54	0.49	2.55	39.46	43.83	34.28	40.76	46.27	43.24	43.05	48.71	5.48	4.41	3.53	4.43	3.76	5.18	4.22	2.44	0.72	0.88	1.3	1.75	88.46	134.52	81.88	90.2	165.65	356.2	130.73	186.46	10.73	17.17	22.89	12.88	16.1
		w	0	0	15	12	1.5	0	3	3	3	0	2.16	3.85	1.88	3.15	60.24	59.09	46.68	55.25	40.52	40.23	33.68	40.84	2.2	3.46	0.99	2.62	5.35	7.17	1.94	4.5	4.57	5.93	1	3.46	63.38	113	107.13	126.2	179.29	152.66	153.84	128.85	16.1	14.67	17.53	17.17	23.25
		m	0	0	1.76	7.5	1.5	1.5	3	3	3	3	4.89	1.1	5.43	5.43	11.58	46.5	48.81	48.81	37.66	39.48	47.25	47.25	3.84	4	3.56	3.56	6.58	4.03	3.84	3.84	3.5	1.65	1.54	1.54	52.09	87.62	70.71	136.81	214.94	154.98	178.93	155.25	15.02	26.83	10.37	17.17	10.73
		m	39	143	1.5	1.5	2.54	2.54	0	3	1.5	1.5	0.63	3.27	1.4	1.4	42.23	38.41	43.12	43.12	35.17	37.11	45.79	45.79	3.51	3.34	7.54	7.54	3.49	5.88	12.75	12.75	1.55	1.34	5	5	85.11	70.71	144.92	105.46	172.77	178.93	225.18	89.77	15.02	10.37	19.32	16.1	6.08
		w	0	0	19.5	9	10.5	9	0	3	3	3	2.29	6.08	5.59	5.22	30.82	37.26	35.25	31.86	31.97	32.31	38.01	42.74	5.13	7.35	2.83	2.78	5.83	6.08	3.89	2.75	1.7	1.91	2.82	1.87	104.24	83.89	79.14	70.67	233.48	180.7	181.16	132.9	8.23	19.67	14.31	15.02	11.09
		m	22	120	5.37	9.06	3	0	3	3	0	3	0.61	0.14	0.9	1.95	19.56	24.78	39.5	44.62	40.65	31.93	38.61	42.28	8.15	7.31	7.94	8.98	2.92	2.67	4.47	1.92	1.55	2.47	3.87	1.71	80.07	101.46	117.59	94.17	179.01	228.47	230.88	154.8	10.37	26.83	21.82	11.09	21.46
		w	53	170	9	15	3	1.5	6	6	9	6	4.37	3.34	1.47	8.06	53.89	51.05	66.58	47.74	49.56	58.21	52.6	47.47	4.49	9.46	5.37	2.19	1.99	5.57	11.41	1.99	9.13	7.1	4.05	7.26	74.63	81.44	71.5	105.51	172.85	163.6	232.65	200.07	19.32	14.31	16.45	10.37	27.9
		m	67	17	10.5	9	9	9	6	3	3	3	2.5	3.19	3.19	3.19	48.98	41.85	41.85	41.85	33.65	31.13	31.13	31.13	3.42	2.75	2.75	2.75	3.91	3.02	3.02	3.02	3.73	0.59	0.59	0.59	168.18	94.59	81.93	96.84	161.97	185.3	199.91	143.41	15.74	11.09	22.89	21.11	12.88
		m	0	0	22.81	7.5	18	18	3	3	3	3	2.75	1.5	4.28	4.28	48.51	52.01	51.34	43.34	46.71	47.27	48.46	48.46	4.47	3.72	6.1	6.1	19.13	8.46	16.01	16.01	13.77	4.62	10.33	10.33	142.46	102.29	87.48	119.8	182.68	135.89	166.5	201.48	11.09	13.59	16.81	12.52	18.24
		w	0	0	4.5	7.5	1.5	1.03	3	3	3	0	2.3	1.64	0.13	0.51	42.11	43.94	44.72	37.38	33.05	38.29	44.45	36.43	2.12	2.79	2.22	2.68	2.36	2.4	1.41	3.11	1.34	0.97	1.17	0.68	103.85	100.17	87.16	135.22	180.22	174.35	155.11	126.93	17.53	9.66	18.24	14.31	19.32
		m	0	0	3	5.44	7.5	2.46	6	6	6	2	1.36	0.32	1.55	0.34	48.46	54.83	53.21	43.67	32.79	34.58	42.42	42.25	4.49	2.36	4.48	1.45	7.05	2.16	3.75	3.46	3.97	2.99	3.7	1.21	144.42	112.69	112.69	98.34	190.27	262.86	262.86	165.75	17.89	9.3	9.3	17.17	21.46
		m	75	180	3	1.5	1.5	1.5	0	0	0	0	0.77	0.97	0.97	0.97	42.03	37.78	37.78	37.78	28.91	33.33	33.33	33.33	3.17	1.87	1.87	1.87	4.62	4.08	4.08	4.08	5.53	3.68	3.68	3.68	97.87	86.17	86.17	74	190.83	180.62	180.62	107.32	16.45	15.74	15.74	20.39	10.73
		m	0	0	8.74	0	0	0	7.54	3	6	6	2.04	1.79	2.03	2.1	44.33	45.76	39.42	44.96	51.39	50.35	46.81	32.81	2.58	3.14	5.03	3.13	5.58	4.21	6	1.51	2.44	3.4	5.86	1.73	127.4	82.37	61.51	86.39	303.96	209.07	242.88	86.38	7.51	11.45	34.34	23.97	26.11
		w	59	164	13.5	6	6	6	3	0	0	0	3.01	0.01	0.01	0.01	50.18	43.27	43.27	43.27	51.87	47.84	47.84	47.84	4.54	4.01	4.01	4.01	3.31	1.99	1.99	1.99	1.59	2.31	2.31	2.31	138.47	146.05	92.8	83.3	129.62	133.89	136.76	187	23.61	13.95	19.32	16.81	16.1
		m	40	130	3.27	0	2.56	3	0	0	0	0	0.7	1.04	0.59	0.76	37.08	39.75	38.48	36.89	29.19	32.57	32.83	32.62	3.08	4.89	5.02	3.93	1.66	4.29	2.96	3.15	2.59	1.94	2.94	1.56	112.66	125.91	139.4	72.87	302.47	259.09	163.93	175.48	21.46	23.97	14.31	12.88	15.38
		m	18	112	16.5	10.44	5.97	7.62	3	3	0	0	0.69	1.98	1.69	0.68	52.15	43.97	40.03	40.4	42.97	27.21	27.23	18.97	2.79	1.73	1.55	1.57	1.96	1.5	2.26	1.77	2.98	1.66	2.73	2.37	110.94	69.69	94.52	103.13	201.93	159.25	107.4	166.02	16.1	10.37	20.03	12.16	15.02
		w	36	140	3	7.5	12	4.5	3	6	6	3	0.11	0.8	3.52	1.04	37.71	38.84	41.78	43	31.36	35.89	35.45	29.7	3.53	3.19	4.71	3.03	2.3	4.35	3.29	3.1	0.93	0.98	1.51	2.5	101.25	139.52	131.33	56.83	223.71	127.94	257.28	140.82	11.09	24.68	11.09	13.59	11.45
		w	0	0	3	0	1.5	0	0	0	3	0	0.84	0.86	1.39	0.25	40.32	49.21	40.19	37.35	43.64	50.1	46.23	44.15	1.49	4.09	5.55	3.35	1.1	4	5.54	4.65	1.45	1.28	1.36	0.41	100.78	133.41	113.89	118.57	269.51	143.33	163.36	184.88	14.67	13.24	18.24	19.32	8.94
		m	34	145	13.06	7.52	4.54	3	3	3	3	3	2.27	1.68	1.81	1.88	34.14	27.3	39.09	29.77	36.43	40.52	35.06	40.87	4.57	4.58	4.28	4.89	4.92	7.3	5.63	6.06	4.4	2.35	2.6	2.05	103.25	92.59	98.29	109.32	203.58	197.8	243.75	225.65	9.3	18.24	16.1	21.11	30.41
		m	50	150	7.5	9	10.5	1.5	6	6	6	9	2.06	3.38	0.14	1.97	36.67	39.38	40.27	45.63	43.01	45.51	44.05	47.91	4.61	3.56	2.69	2.53	2.97	3.67	3.37	1.55	1.45	1.99	1.34	4.12	99.33	142.43	73.69	113.74	199.33	185.33	204.72	116.1	22.89	17.89	16.81	12.16	53.3
		m	0	0	9	4.5	4.5	4.5	0	3	3	3	1.82	1.04	1.04	1.04	36.65	37.56	37.56	37.56	27.02	28.54	28.54	28.54	2.22	1.59	1.59	1.59	2.92	1.85	1.85	1.85	1.07	0.83	0.83	0.83	110.27	123.04	132.74	104.87	208.43	218.07	222.24	169.46	32.19	36.84	15.74	13.95	17.89
		w	50	170	4.5	4.5	4.5	4.5	6	9	9	9	1.17	1.51	1.51	1.51	41.9	36.98	36.98	36.98	38.25	35.65	35.65	35.65	3.22	3.33	3.33	3.33	5.44	6.15	6.15	6.15	2.55	2.14	2.14	2.14	144.64	136.16	89.07	97.07	284.63	170.26	157.53	132.86	40.42	12.16	11.8	12.16	52.94
		m	62	166	3	3	7.5	1.5	3	3	0	1	0.53	1.11	0.82	0.65	49	44.83	50.34	43.71	40.88	45.06	43.38	36.21	1.32	2.89	1.64	1.19	4.67	2.57	3.06	1.85	4.73	1.82	2.49	1.39	97.75	75.68	103.67	62.97	242.05	205.65	156.65	113.7	13.59	19.67	16.81	11.45	19.32
		m	20	120	4.5	10.5	6	1.5	3	3	6	3	5.17	2.68	3.6	4.19	39.27	22.5	35.87	33.17	34.92	22.24	41.37	28.65	4.2	4.44	2.43	5.76	3.59	3.93	2.62	5.81	1.41	2	0.98	9.53	120.46	155.22	84.15	73.12	265.2	226.02	167.14	154.39	19.32	23.97	16.1	25.04	23.61
		w	0	0	22.5	11.87	7.5	9	3	3	3	3	1.1	1.79	1.36	1.63	42.66	44.83	36.62	37.53	45.85	46.51	40.39	43.2	2.89	1.45	2.99	1.83	2.3	2.2	4.09	3.84	1.9	1.66	1.36	1.55	126.91	114	94.24	94.02	197.49	229.45	175.42	178.39	26.47	17.89	9.66	19.32	26.83
		w	30	142	3	12	9.49	1.5	3	3	3	3	1.37	3.45	0.95	1.69	44.06	47.19	49.28	43.14	31.78	36.36	35.98	29.58	4.3	3.7	6.23	3.69	2.59	1.83	4.62	1.59	3.77	4.29	0.88	2.11	119.37	67.07	75.68	122.47	163.36	150.25	205.65	159.43	15.74	24.32	19.67	17.17	20.39
		m	38	156	1.5	7.5	7.5	7.5	0	3	3	3	1.61	5.37	5.37	5.37	36.82	39.68	39.68	39.68	34.87	51.36	51.36	41.36	5.12	5.7	5.7	5.7	3.46	5.32	5.32	5.32	1.74	6.03	6.03	6.03	85.42	115.83	155.22	87.56	195.17	240.74	226.02	167.75	27.19	23.25	23.97	20.03	9.3
		m	65	184	1.5	2.18	2.18	2.18	0	0.16	0.16	0.16	0.28	3	3	3	53.12	49.93	49.93	49.93	40.6	40.23	40.23	40.23	3.31	4.91	4.91	4.91	4.81	5.71	5.71	5.71	1.32	4.44	4.44	4.44	84.75	134.5	112.76	94.21	212.87	195.3	186.11	137.72	12.88	26.47	17.17	25.4	14.31
		w	55	152	22.5	3	3	3	3	3	3	3	1.24	0.99	0.99	0.99	38.06	38.72	38.72	38.72	42.81	48.5	48.5	48.5	1.54	1.84	1.84	1.84	3.32	1.59	1.59	1.59	1.81	2.29	2.29	2.29	145.11	80.9	138.3	81.26	290.41	151.36	168.27	110.56	17.53	23.61	13.59	18.6	10.73
		w	0	0	4.5	0	0	0	3	3	3	3	0.78	1.94	1.94	1.94	43.76	33.09	33.09	33.09	56.78	56.24	46.24	46.24	3.47	2.63	2.63	2.63	1.66	1.21	1.21	1.21	1.12	1.8	1.8	1.8	106.44	129.63	115.83	76.67	132.17	191.56	240.74	150.08	13.24	10.73	23.25	20.03	31.84
		w	0	0	4.5	10.5	3	3	3	3	3	3	3.32	0.72	4.57	4.57	16.71	25.49	28.11	28.11	32.36	38.13	40.99	40.99	2.12	4.79	6.35	6.35	2.81	2.33	7.29	7.29	1.01	2.62	3.21	3.21	93.9	124.82	67.04	75.5	144.91	247.03	164.79	145.46	26.47	16.81	21.11	17.17	29.69
		w	0	0	18	1.5	12	12	3	3	3	3	4.72	1.46	1.02	1.02	35.35	37.11	29.22	29.22	24.49	37.16	40.89	40.89	6.34	4.75	4.02	4.02	7.16	4.28	3.32	3.32	2.2	1.39	1.42	1.42	103.61	115.37	80.73	82.24	162.61	140.05	182.45	148.65	17.17	21.46	20.75	14.67	9.3
		w	58	172	13.82	3.16	4.5	4.5	3	3	0	0	0.55	0.42	1.26	1.26	27.62	11.93	29.39	29.39	29.15	27.8	33.16	33.16	3.45	3.01	3.99	3.99	4.59	3.73	2.98	2.98	4.74	1.49	1.78	1.78	120.08	81.62	74.74	111	152.49	189.03	224.61	135.86	10.37	13.95	12.52	13.95	30.76
		m	60	170	28.5	21	13.06	5.66	6	3	3	0	1.72	4.23	3.25	2.08	46.52	34.05	29.45	24.11	25.4	34.23	21.7	32.22	7.09	9.08	6.7	3.04	17.75	19.3	19.4	12.33	8.63	11.34	17.71	6.94	81.87	111.72	103.32	72.23	244.47	177.8	161.23	127.84	11.45	17.53	12.16	25.04	17.89
		w	0	0	18	21	9	9	3	0	3	0	0.99	1.9	2.02	1.43	58.14	55.46	39.88	41.7	43.33	45.55	39.24	34.89	5.67	3.44	4.98	5.5	3.48	10.51	2.69	2.68	1.49	4.67	2.67	2.67	98.95	78.27	124.82	146.7	142.06	153.41	247.03	103.13	19.32	16.81	16.81	16.45	14.31
		m	23	135	16.5	15	6.49	3	3	0	3	0	1.92	3.22	3.54	2.02	41.09	54.44	51.71	44.4	45.33	44.91	45.47	51.26	4.47	4.25	2.57	3.77	12.43	8.29	9.38	9.23	6.93	3.28	9.04	5	140.82	86.2	111.41	87.82	200.22	135.29	154.39	116.47	12.88	20.03	13.24	16.45	11.8
		w	0	0	8.25	1.1	1.1	1.1	0	3	3	3	4.89	0.12	0.12	0.12	46.62	38.28	38.28	38.28	35.1	30.98	30.98	30.98	3.56	2.87	2.87	2.87	8.2	7.66	7.66	7.66	9.45	3.77	3.77	3.77	54.33	159.35	78.2	135.14	269.09	190.24	166.1	152.55	13.59	15.38	25.76	20.03	12.52
		m	0	0	19.03	3	3	3	3	0	0	0	3.16	2.77	2.77	2.77	25.67	34.16	34.16	34.16	12.83	18.53	18.53	18.53	3.63	3.13	3.13	3.13	8.34	8.64	8.64	8.64	9.23	8.13	8.13	8.13	96.13	107.49	104.85	87.87	197.72	168.04	157.27	134.32	10.37	16.45	12.88	17.17	29.69
		m	54	173	16.34	18	12	12	3	0	6	6	3.53	4.43	2.08	3.35	61.28	61.91	52.43	51.03	46.9	52.2	54.68	49.18	2.92	1.75	2.46	2.61	2.9	6.74	3.1	4.52	7.97	6.85	3.93	3.65	74.76	97.01	91.93	108.8	183.56	235.96	170.54	228.83	16.45	11.09	18.24	18.24	11.8
		m	0	0	6	9	1.5	1.5	6	15	9	9	0.97	0.94	5.23	5.23	43.45	43.24	30.83	30.83	44.14	46.52	30.37	30.37	2.63	3.61	3.39	3.39	4.22	1.62	4.11	4.11	2.28	3.05	1.98	1.98	102.1	90.73	68.99	45.41	151.42	148.19	126.06	150.86	13.95	16.1	15.38	27.9	15.74
		w	55	156	18	9	24	3	0	3	3	3	4.97	3.14	4.01	3.95	45	37.89	40.33	48.32	46.79	40.88	42.36	43.15	13.41	7.16	13.37	10.81	19.05	7.68	17.24	14.87	10.66	4.57	7.82	6.5	87.09	62.43	101.07	75.32	167.25	155.55	163.16	113.14	11.09	15.74	13.24	11.45	27.54
		m	79	176	6	3	2.17	1.5	6	6	9	6	3.94	1.03	3.69	0.53	45.89	35.53	28.08	42.61	43.09	35.65	42.79	41.78	5.87	1.76	2.05	2.1	11.88	4.33	7.38	7.52	6.31	3.02	5.7	5.06	86.58	108.34	150.46	109.07	150.21	193.67	150.85	105.38	14.31	13.95	16.45	15.38	25.76
		m	0	0	11	14.7	14.7	14.7	3	0	0	0	2.9	5.5	5.5	5.5	31.8	31.2	31.2	31.2	19.6	22.3	22.3	22.3	4.9	4.9	4.9	4.9	4.7	5	5	5	9.1	6.8	6.8	6.8	160.27	106.44	111.34	83.41	187.97	196.04	144.65	184.23	18.6	20.75	24.68	14.31	18.6
		m	0	0	10.5	18	10.5	10.5	3	6	6	6	1.01	6.12	2.72	2.72	41.66	42.19	42.29	42.29	37.64	40.71	52.04	42.04	5.02	5.81	5.75	5.75	2.71	1.22	4.96	4.96	2.51	1.19	1.9	1.9	65.15	121.04	121.04	110.7	155.49	233.7	178.19	192.33	30.05	18.24	18.6	25.04	19.32
		m	0	0	19.5	1.5	7.5	0	3	3	3	3	3.26	2.26	2.72	0.82	37.77	16.41	36.13	42.42	33.61	29.25	28.32	34.93	5.62	3.38	14.83	6.87	10.26	1.44	3.59	6.55	3.81	5.25	5.96	3.35	94.82	68.76	106.42	107.47	133.77	161.59	183.17	146.76	18.6	20.03	16.81	18.24	9.3
		m	64	175	3	0.75	6	6	3	1.5	0	0	1.85	1.42	3.07	3.07	60.66	62.65	63.8	63.8	40.84	40.47	46.9	46.9	2.7	3.5	3.75	3.75	2.81	10.75	1.96	1.96	1.13	4.58	1.36	1.36	123.08	61.24	83.47	99.68	176.59	156.63	117.24	194.05	7.15	23.97	15.38	11.09	23.25
		m	48	164	2.18	8.47	19.5	2	3	0	3	1	1.48	4.04	0.35	0.81	51.62	41.67	39.4	44.97	36.81	39.75	29.28	41.28	1.82	1.79	2.66	1.51	2.98	4.79	4.7	0.75	1.09	2.42	1.91	1.69	100.52	150.55	46.2	86.45	183.59	137.2	152.3	131.52	11.8	21.11	19.32	12.16	16.45
		w	39	148	9	10.5	9	1.5	0	3	6	3	0.34	1.24	3.88	1.46	37.07	35.99	48.07	43.03	41.38	41.61	45.75	45	2.21	1.56	4.25	2.21	3.42	3.91	5.04	2.32	1.13	2.27	2.1	0.74	94.45	100.41	45.41	93.9	271.79	151.65	150.86	170.82	13.24	15.74	27.9	11.45	21.82
		w	0	0	18.36	12	11.01	6.75	0	3	3	1.5	1.86	1.36	0.53	0.97	27.43	29.31	23.76	8.84	23.99	23.12	22.17	20.66	10.46	5.51	4	13.84	3.69	2.28	3.06	1.55	0.51	7.91	0.95	1.3	100.02	45.92	94.73	111.53	109.89	146.45	118.3	135.33	40.06	38.28	35.06	13.95	21.46
		m	0	0	9	13.22	10.5	5.87	0	0	0	0	1.38	0.09	1.89	0.93	30.49	16.12	20.21	34.14	26.91	34.71	40.34	41.28	5.33	6.01	6.07	4.77	8.99	8.52	6.93	6.6	3.4	1.31	5.49	4.36	80.61	141.37	97.52	58.39	188.05	269.96	179.21	140.42	17.17	13.24	12.16	26.83	18.96
		w	0	0	18.34	22.19	24	12	9	6	0	3	5.1	2.91	0.4	3.22	41.03	37.92	43.58	40.62	30.74	38.22	15.44	28.25	4.24	11.38	5.03	5.8	5.07	5.79	12.1	5.54	9.87	6.47	10.12	0.5	90.2	117.77	112.85	111.34	259.8	184.88	244.67	129.7	11.8	30.76	12.52	32.55	20.75
		w	47	165	3.1	5.49	7.5	0	1.5	1.61	3	3	1.59	2.37	2.25	1.87	35.02	30.63	38.07	34.36	43.07	33.48	43.64	42.7	7.58	8.61	7.79	5.21	9.45	9.29	10.99	8.9	2.43	3.76	2.71	1.8	93.55	111.54	87.01	102.98	178.67	167.89	172.84	147.62	18.96	17.53	22.54	12.88	44
		w	0	0	15	18	15	12	12	12	6	12	1.45	0.4	1.11	1.26	22.57	21.58	24.36	30.2	26.31	22.06	24	29.86	2.54	3.15	3.34	3.92	3.79	3.89	3.76	3.23	1.03	0.4	1.12	1.63	107.91	55.32	126.46	86.9	103.89	106.57	246.31	137.18	20.39	32.55	17.89	29.69	16.81
		w	0	0	6	4.5	1.5	1.5	3	6	3	3	3.71	1.65	0.59	0.59	60.28	60.69	59.95	49.95	57.23	52.01	53.29	53.29	4.66	2.66	1.47	1.47	2.06	4.79	2.96	2.96	1.05	1.43	3.38	3.38	81.07	85.02	111.54	129.46	168.77	188.54	167.89	181.79	18.96	17.89	17.53	28.98	10.73
		m	56	180	19.5	12	4.5	1.57	3	0	3	0	0.97	0.63	2.06	2.12	33.39	31.64	35.2	38.91	23.09	27.94	29.31	40.27	4.56	6.04	2.16	2.99	2.4	2.66	3.52	3.99	3.64	3.02	5.5	3.27	129.78	67.85	128.87	78.06	196.55	174.63	310.65	160.54	7.87	30.41	19.67	13.59	14.31
		w	60	152	6	4.5	9	9	0	3	0	0	2.48	2.14	1.54	1.54	67.63	66.4	61.3	61.3	41.77	42.56	38.83	38.83	4.58	3.46	1.85	1.85	4.1	3.11	4.04	4.04	3.78	4.32	2.87	2.87	116.45	132.74	103.75	101.97	219.68	163.91	165.21	106.26	11.45	16.81	17.53	25.4	15.74
		m	0	0	6	6	1.5	0	0	0	0	0	2.52	1.44	0.52	0.58	48.66	47.17	53.08	43.51	41.33	49.82	45.62	45.45	6.57	5.76	3.37	3.05	1.47	3.11	3.03	1.06	3.13	1.59	1.61	0.23	84.56	76.12	125.01	61.31	168.28	98.3	229.96	164.67	18.96	13.95	35.41	21.11	10.02
		m	0	0	1.5	3	1.5	0.5	6	6	3	6	1.25	1.27	0.73	1.83	44.27	51.89	50.98	45.18	49.28	48.22	47.79	40.76	1.56	3.66	2.1	2.03	4.34	1.78	2.09	0.99	3.47	1.92	2.13	1.96	82.32	129.46	66.21	99.88	94.19	181.79	242.3	153.52	10.73	28.98	14.67	16.1	18.24
		m	0	0	0.99	2.72	2.72	2.72	3	3	3	3	4.59	4.78	4.78	4.78	31.29	46.53	46.53	46.53	27.92	29.56	29.56	29.56	4.85	4.13	4.13	4.13	5.05	1.16	1.16	1.16	4	2.11	2.11	2.11	80.96	82.31	128.75	74.78	149.03	138.55	200.09	163.5	18.96	20.75	11.09	15.74	19.32
		m	63	180	10.5	7.5	9	9	3	3	1.5	1.5	1.18	3.31	5.16	5.16	44.5	50.02	50.83	44.83	37.55	32.42	43.1	43.1	2.16	3.24	5.09	5.09	3.1	2.04	1.68	1.68	1.74	1.61	0.37	0.37	124.08	107.82	94.17	94.93	181.25	194.52	172.74	188.56	10.02	26.11	21.82	9.66	26.83
		m	0	0	1.5	6	3	0	18	15	6	3	9.04	8.23	5.14	1.81	47.35	44.46	46.24	45.58	37.12	33.5	40.44	37.65	4.15	4.53	3.29	2.34	4.2	2.17	6.73	2.51	2.32	2.29	2.89	4.26	83.93	92.74	82.18	64.94	251.45	130.14	155.78	142.89	13.95	6.08	15.38	18.24	15.74
		m	70	170	9.52	10.5	10.5	10.5	0.91	3	3	3	0.66	0.47	0.47	0.47	40.02	33.94	33.94	33.94	37.25	39.31	39.31	39.31	7.38	5.87	5.87	5.87	3.05	5.15	5.15	5.15	6.9	5.76	5.76	5.76	109.41	87.4	119.32	90.8	293.45	177.1	145.74	118.89	12.88	14.31	14.67	22.54	22.54
		w	65	165	11.88	21	6	3	6	3	3	6	4.52	4.43	1.99	1.75	48.18	49.39	57.85	43.83	45.43	46.08	45.64	45.97	4.52	3.14	2.24	2.22	1.86	1.45	4.65	1.6	2.63	2	3.39	1.77	80.36	139.41	69.89	93.55	185.65	168.47	146.26	172.11	10.73	23.25	10.02	13.59	15.74
		m	0	0	3	6	1.5	1.5	0	3	3	3	0.57	0.78	1.75	1.75	43.11	41.33	39.18	39.18	34.29	33	29.72	29.72	2.52	4.69	1.96	1.96	2.61	5.69	2.12	2.12	1.98	3.4	1.43	1.43	100.41	55.71	82.31	97.58	151.65	157.1	138.55	139.18	15.74	17.53	20.75	27.19	27.19
		m	28	130	10.5	4.5	6.29	4.5	6	6	3	3	3.42	1.68	4.82	2.79	26.41	28.91	43.49	45.26	40.59	47.55	46.46	45.88	5.06	5.35	4.19	5.13	1.81	5.98	4.07	2.22	6.95	4.79	2.39	1.6	79.79	88.55	92.17	109.22	194.44	191.63	144.3	144.81	35.41	26.83	20.39	17.17	6.8
		m	0	0	6	3	11.83	0	3	0	1.5	0	1.26	1.62	1.64	1.23	35.66	27.84	40.57	28.47	26.23	29.72	33.68	42.36	4.22	4.49	4.01	5.6	5.81	3.28	3.03	3.67	2.66	0.93	5.92	2.59	103.44	76.8	82.11	70.21	293.84	134.51	217.15	121.07	8.59	30.05	14.31	28.26	27.19
		m	0	0	9	7.5	6	3	9	9	3	9	0.92	0.98	1.44	1.27	30.44	29.75	38.65	32.77	28.96	33.62	40.16	36.78	1.85	3.63	3.3	1.46	3.93	4.86	5.86	4.25	4.09	5.56	3.48	3.9	113.83	50.65	69.78	103.38	128.22	233.19	153.03	138.6	27.9	23.61	20.39	21.46	7.87
		m	24	127	1.5	9	12	3	6	0	3	3	3.08	2.17	2.2	1.89	48.7	42.24	41.31	32.32	25.47	29.72	33.16	27.1	3.13	2.89	2.49	3.88	6.27	7.93	7.64	5.09	4.75	4.68	6.65	1.58	90.03	108.42	82.88	71.96	213.33	142.17	136.89	168.58	9.66	22.18	17.17	19.32	8.23
		w	0	0	6	1.5	3	6	0	3	0	3	0.72	2.54	0.86	3.34	24.91	22.01	29.19	18.24	33.67	40.57	38.28	37.58	3.92	3.98	6.41	3.66	2.18	4.03	5.84	5.62	4.66	1.44	2.29	1.18	142.34	108.66	61.31	77.73	131.87	129.67	164.67	160.91	17.17	18.24	21.11	12.52	16.45
		m	0	0	4.68	8.39	1.5	1.5	3	3	6	3	3.69	2.03	5.22	2.25	42.96	41.03	39.79	40.22	33.75	24.16	38.73	45.2	3.75	8.31	2.89	3.76	5.9	3.11	3.14	8.49	5.54	3.82	1.57	5.04	116.95	102.48	132.18	35.16	214.47	115.8	176.9	185.77	16.45	16.45	18.24	15.02	18.24
		m	0	0	16.5	1.5	4.5	0	3	6	4.5	6	4.14	2.72	0.26	2.87	55.52	56.7	48.32	44.02	42.09	42.29	44.19	44.14	3.1	2.56	11.94	2.51	3.02	4.26	3.2	2.66	3.39	0.59	4.24	1.65	120.51	75.55	131.86	96.87	273.3	127.56	223.2	195.55	11.09	41.5	33.27	38.99	13.24
		m	0	0	7.5	10.5	7.5	7.5	6	9	3	3	5.42	2.01	2.26	2.26	23.15	23.93	55.03	55.03	24.45	28.87	32.77	32.77	1.32	3.74	4.25	4.25	3.47	5.29	1.61	1.61	3.43	1.52	4.18	4.18	171.48	79.91	121.84	71.15	164.63	188.51	163.08	237.53	11.8	26.47	23.97	18.6	19.32
		w	33	152	12	4.5	3	1.74	0	3	3	1.5	0.22	1.4	0.4	0.69	36.9	37.79	33.04	24.53	32.92	39.03	34.16	30.46	5.98	3.69	5.98	4.44	7.91	2.48	1.7	3.51	1.35	3.29	1.91	2.35	99.72	84.3	94.96	61.49	188.82	124.61	156.01	139.01	25.76	20.75	17.17	20.75	7.87
		w	37	151	9.03	4.5	8.23	3	0	3	0	0	1.78	2.61	1.12	0.62	32.42	47.35	39.61	44.21	48.48	47.04	44.43	43.56	6.47	4.71	9.14	3.3	2.15	2.76	4.06	4.48	4.02	3.42	3.53	3.53	128.52	71.74	143.53	85.4	211.09	204.14	158.09	109.85	7.51	14.67	42.93	44.36	5.72
		w	0	0	10.09	8.06	1.18	3.02	2.37	0	0	2.08	1.53	0.89	0.7	0.59	41.31	43.96	73.33	29.5	33.63	37.58	3.8	30.69	10.18	2.44	2.38	2.97	8.13	1.48	2.52	6.05	8.55	1.05	3.69	3.47	117.11	120.84	55.02	83.15	158.26	258.36	207.7	149.62	10.37	8.59	13.24	19.67	7.51
		w	0	0	3	8.41	18	2.54	6	6	0	1.5	3.03	2.67	0.29	2.08	29.24	26.84	27.93	28.11	21.6	26.85	32	36.96	6.17	1.84	4.25	7.02	3.7	3.06	3.88	4.39	2.86	3.36	10.58	3.46	99.54	86.78	100.88	105.29	235.13	180.72	187.89	138.38	9.3	11.45	28.26	14.31	20.03
		w	29	122	16.32	13.5	10.5	10.5	3	0	0	0	2.53	2.68	3.63	3.63	31.39	47.92	37.42	37.42	39.05	50.88	43.93	43.93	4.9	3.8	4.22	4.22	5.63	5.79	3.06	3.06	6.21	8.94	3.13	3.13	118.65	107.25	108.77	76.89	375.63	171.74	205.26	138.53	9.3	30.05	16.45	18.24	6.8
		w	37	150	8.39	13.5	0	3	4.5	3	3	3	0.23	1.15	1.11	0.38	25.04	37.19	40.41	43.54	33.72	46.56	50.9	53.88	2.83	5.67	2.81	4.22	2.94	4.65	1.71	2.83	3.28	1.86	1.62	0.84	161.33	125.77	78.97	124.42	282.03	163.57	198.48	157.38	10.02	16.45	16.81	28.98	16.45
		m	0	0	3.93	10.5	3.82	4.5	1.5	3	3	3	0.76	0.31	0.87	0.42	32.58	36.34	36.75	34.08	34.61	43	39.45	39.13	2.64	10.02	7.54	4.93	8.56	10.33	8.42	12.11	6.75	13.07	7.95	11.89	86.32	107.23	103.77	82.96	159.07	263.28	233.38	173.66	10.73	12.16	29.69	28.26	22.54
		w	32	145	15	12	12	12	3	0	0	0	7.22	0.87	0.87	0.87	40.56	31.51	31.51	31.51	40.41	41.32	41.32	41.32	9.04	4.07	4.07	4.07	4.44	5.35	5.35	5.35	11.3	3.23	3.23	3.23	65.31	76.88	90.4	105.65	115.58	245.87	165.81	149.99	17.53	23.97	24.68	15.38	12.52
		w	0	0	5.25	3	11.18	0	1.5	3	0	0	9.8	2.59	5.88	1.03	56.21	38.19	42.88	26.33	24.72	27.03	34.37	43.24	9.89	2.49	8.38	6.89	9.27	2.68	7.75	1.82	8.3	1.36	2.02	2.26	112.8	103.68	106.04	95.09	232.95	192.12	239.29	127.22	9.3	17.53	22.18	31.12	12.52
		w	0	0	6	9	6	6	9	9	0	0	0.8	0.46	0.31	0.31	63.68	24.2	30.35	30.35	0.6	18.46	31.42	31.42	1.9	2.21	2.51	2.51	2.93	4.92	1.13	1.13	3.69	0.65	1.67	1.67	116.81	88.24	129.33	94.04	319.96	193.27	152.69	126.82	8.59	28.62	20.39	18.6	20.03
		m	45	165	1.5	6	9	0	0	0	0	3	1.55	0.24	0.26	0.73	36.13	34.34	34.26	32.65	22.28	22.14	21.19	22.54	2.07	1.88	5.25	2.6	1.04	2.71	2.57	1.9	2.85	3.64	5.47	1.36	93.53	55.69	95.4	80.24	253.43	136.3	202.64	151.64	26.47	18.6	37.92	20.39	27.19
		m	50	150	7.5	1.96	1.5	1.5	0	6	0	3	3.08	2.01	2.46	7.46	40.15	39.08	44	35.52	25.61	26.13	23.47	29.05	4.75	2.75	7.01	2.91	1.94	1.42	8.42	4.17	3.27	1.49	9.07	3.52	115.13	82.2	82.96	100.72	131.01	103.1	150.35	177.81	14.31	14.31	38.99	45.79	13.95
		w	0	0	14.25	21	6	0.81	13.66	9	9	7.53	1.6	0.26	0.03	3.81	49.93	43.41	49.56	41.89	35.28	34.93	38.75	32.59	6.12	5.41	8.41	4.24	7.33	12.12	14.49	5.36	6.48	8.77	9.46	5.35	125.48	83.57	87.74	117.66	266.42	185.05	179.68	154.81	13.59	17.17	21.46	24.68	12.16
		w	0	0	13.5	12	6.25	6.25	0	0	0	0	1.42	0.42	0.99	0.99	40.44	34.74	37.04	37.04	36.35	43.8	43.12	43.12	4.83	3.41	2.9	2.9	4.73	4.36	2.21	2.21	6.15	5.16	3.5	3.5	76.12	94.93	93.93	79.9	221.81	214.05	199.86	162.72	14.67	18.96	22.18	16.45	11.8
		w	0	0	12	7.5	10.04	1.5	6	3	0.77	12	1.33	2.79	0.81	1.66	46.94	47.62	46.94	43.5	50.58	57.74	50.32	49.67	4.51	4.86	2.12	6.54	3.89	3.28	1.41	6.83	2.94	1.96	0.52	5.36	113.98	84.27	56.08	126.48	179.95	207.37	115.21	180.84	12.52	7.87	20.39	13.24	17.89
		m	0	0	5.32	22.14	1.5	6	3	6	12	3	2.73	1.26	1.66	2.5	42.6	37.1	43.5	43.16	40.97	37.69	49.67	42.38	2.29	2.76	6.54	3.32	6.25	5.42	6.83	3.9	2.65	1.74	5.36	1.06	75.16	63.25	116.71	101.02	158.52	251.03	191.03	225.96	16.1	29.69	26.83	20.39	7.51
		m	0	0	6	6	4.5	4.5	3	9	9	9	4.23	7.73	7.49	7.49	32.08	36.64	33.71	33.71	41.1	48	51.66	51.66	3.43	4.61	4.13	4.13	1.73	1.88	2.67	2.67	6.45	1.09	1.34	1.34	90.87	124.78	79.42	91.96	137.75	140.68	176.39	146.13	10.73	7.15	42.93	17.89	14.67
		w	53	162	17.29	22.5	10.11	10.11	15	3	5.86	5.86	1.45	2.88	1.45	1.45	36.77	34.99	39.13	39.13	49.29	51.37	49.66	49.66	3.1	4.77	4.02	4.02	2.59	12.04	3.06	3.06	2.72	10.4	3.42	3.42	100.15	126.81	74.39	99.13	179.57	141.3	165.26	169.22	17.89	8.94	24.32	43.28	9.3
		w	36	146	3	3	3	3	3	0	0	0	3.05	3.16	3.16	3.16	34.54	22.59	22.59	22.59	54.33	35.04	35.04	35.04	3.9	6.11	6.11	6.11	3.32	2.35	2.35	2.35	1.13	3.48	3.48	3.48	137.11	89.68	63.44	88.68	285.85	145.03	233.13	144.74	16.81	26.83	26.83	20.03	16.45
		m	42	153	10.5	7.5	4.5	7.5	0	6	0	3	2.4	3.83	3.93	3.27	45.18	44.41	44.61	45.69	39.1	47.15	40.19	49.92	4.54	2.87	1.87	3.2	4.61	4.02	2.55	2.39	2.75	3.24	3.36	2.7	112.21	127.1	103.13	89.19	195.38	231.97	186.31	138.55	13.24	15.02	23.25	20.39	12.52
		m	64	183	18	7.5	6	4.5	6	3	0	0	3.83	0.8	0.68	0.68	42.07	44.37	45.41	49.42	33.27	33.9	34.55	38.34	8.98	9.07	7.49	7.93	12.01	12.46	15.41	10.8	4.39	3.7	6.01	3.95	130.67	128.44	87.31	87.31	223.39	159.83	162.6	162.6	12.88	16.1	20.75	20.75	18.6
		w	48	146	13.5	1.5	1.5	1.5	0	3	3	3	0.96	0.71	0.71	0.71	37.31	41.85	41.85	41.85	30.85	31.98	31.98	31.98	5.5	5.27	5.27	5.27	5.85	7.78	7.78	7.78	3.34	6.27	6.27	6.27	116.79	67.21	122.65	65.9	168.48	152.65	245.92	148.28	17.17	37.2	25.4	10.02	17.17
		w	0	0	7.5	12.6	9	1.5	0	0	3	0	0.37	5.65	1.78	3.53	38	33.49	35.02	40.97	35.9	38.52	34.72	36.93	4.53	12.83	4.86	10.01	4.27	3.81	2.17	3.66	4.94	10	2.41	8.4	100.6	138.69	102.11	92.82	182.43	223.02	181.17	157.89	26.11	12.16	17.89	38.28	17.89
		w	22	128	22.5	9	3	1.5	3	0	0	0	1.54	2.21	2.35	1.84	36.87	40.86	44.66	42.63	33.25	37.13	35.23	37.48	10.36	7.36	6.75	2.43	2.88	2.14	1.23	2.77	4.22	1.66	3.16	2.74	78.88	86.67	72.6	125.56	296.64	162	113.16	146.9	9.66	18.6	9.3	11.09	23.97
		w	0	0	9	10.5	10.5	7.5	3	0	0	0	1.87	1.2	0.05	0.86	36.07	35.77	32.7	32.21	25.06	28.51	36.02	30.32	5.16	4.55	5.3	4.08	10.92	8.77	8.68	7.78	4.31	3.04	3.81	4.95	94.33	110.96	158.52	106.93	213.75	148.15	187.68	166.28	27.54	8.59	11.09	16.45	31.84
		w	0	0	7.5	4.5	5.29	5.29	0	0	0	0	3.44	1.78	4.03	4.03	54.73	38.37	43.96	43.96	29.16	30.56	36.79	36.79	7.72	4.8	3.76	3.76	2.42	5.22	2.86	2.86	1.27	1.27	1.9	1.9	92.73	158.52	96.8	94.33	133.3	187.68	297.96	213.75	24.32	11.09	15.38	27.54	19.67
		w	62	174	12	16.5	1.5	7.5	3	6	3	0	0.87	0.92	0.84	1.13	47.77	53.03	53.19	46.57	43.94	52.15	50.08	55.2	1.78	2.25	3.55	2.23	5.16	3.93	4.98	4.67	4.79	0.74	1.61	1.7	115.31	123.72	106.89	92.73	222.58	169.15	264.3	133.3	34.34	12.88	10.37	24.32	23.97
		m	0	0	7.5	3	3	3	0	0	0	3	2.31	2.73	0.05	3.63	48.28	51.74	48.3	47.37	45.04	35.56	47.19	42.2	3.64	6.19	4.64	4.65	1.41	2.21	4.74	3.84	2.05	10.09	2.05	2.05	91.29	128.17	125.89	115.31	149.9	270.46	196.77	222.58	23.25	11.45	15.74	34.34	12.16
		m	0	0	11.3	2.83	23.75	23.75	4.17	3	0	0	1.79	3.61	3.56	3.56	41.27	43.15	7.71	7.71	29.45	26.26	16.28	16.28	5.88	15.26	3.98	3.98	3.54	2.56	5.41	5.41	3.79	7.33	8.13	8.13	138.81	124.71	87.71	91.29	236.84	267.47	192.57	149.9	12.16	28.26	13.24	23.25	9.66
		m	32	140	10.24	25.5	6.25	3	3	6	6	3	0.47	6.65	3.81	0.57	40.01	38.71	37.6	37.21	23.62	22.83	25.64	25.99	7.36	3.64	6.86	3.44	3.92	6.6	6.42	3.47	1.55	12.42	2.6	1.18	103.58	130.5	113.08	121.5	181.45	139.8	194.16	127.1	8.94	13.59	9.66	15.02	6.8
		m	50	157	6	9	7.5	5	9	9	6	6	4.66	0.97	0.89	0.65	45.92	50.12	49.35	53.36	37.08	46.02	42.08	46.21	4.75	4.13	4.23	2.15	2.32	4.7	4.35	1.31	0.95	3.28	3.12	0.75	80.81	136.25	124.71	85.96	155.67	159.2	267.47	170.24	10.37	28.26	28.26	11.45	11.45
		w	0	0	15.21	4.58	14.78	8	0	4.45	0	0.9	2.35	1.54	1.05	1.8	38.52	34.25	32.27	26.08	44.3	11.47	50.03	43.75	2.26	4.61	6.65	1.57	3.6	3.25	5.58	2.17	3.9	4.18	1.93	2.34	124.87	102.44	87.53	140.94	350.7	264.56	158.33	213.73	12.52	19.32	13.24	14.31	13.95
		w	40	156	0	1.5	1.5	1.5	0	3	0	0	1.77	2.62	3.65	3.65	26.75	27.93	21.08	21.08	38.62	37.58	36	36	3.25	4.45	3.3	3.3	2.21	2.11	3.19	3.19	1.65	2.03	2.54	2.54	77.06	156.15	103.65	111.97	153.54	301.55	169.28	176.7	12.88	25.04	11.45	23.97	15.38
		w	43	141	16.5	4.94	4.94	4.94	6	9	9	9	2.97	4.21	4.21	4.21	38.38	36.92	36.92	36.92	26.74	30.55	30.55	30.55	7.64	6.44	6.44	6.44	2.03	4.72	4.72	4.72	8.55	4.63	4.63	4.63	137.91	123.74	54.44	96.83	184.11	355.9	110.7	230.63	15.38	30.05	10.37	12.16	20.75
		w	0	0	3.39	7.5	0.56	0	3	0	1.45	3	0.44	0.38	0.63	0.82	45.78	46.98	51.13	43.45	41.44	39.98	4.43	39.28	3.01	3.23	2.46	3.58	2.69	3.61	5.79	3.55	1.36	1.16	5.07	2.14	134.21	107.38	135.01	122.26	226.77	174.03	256.89	223.12	18.6	14.67	15.02	15.02	10.37
		w	40	167	7.5	3	9	6	3	3	3	0	2.65	7.46	6.84	7.36	45.47	39.18	43.05	42.58	49.94	48.93	48.66	40.19	3.05	2.27	5.51	2.98	3.58	5.76	3.91	4.92	1.69	2.75	0.68	1.96	63.12	106.88	82.45	83.33	157.32	224.98	185.51	227.79	15.38	13.59	8.23	8.23	15.02
		m	0	0	3	3	0	0	6	3	6	6	3.85	2.14	1.66	1.76	43.44	44.67	39.25	46.79	30.88	21.08	30.46	35.07	5.86	5.28	6.74	7.16	1.37	4.05	2.41	3.29	1.41	3.75	2.92	2.22	66.24	111.89	94.87	107.08	140.08	61.79	239.14	252.45	18.24	5.72	16.81	36.49	18.96
		m	0	0	15	16.5	9	9	6	3	9	9	0.76	4.22	1.56	1.56	49.09	53.76	50.36	50.36	44.14	44.17	40.95	40.95	2.76	1.83	2.29	2.29	2.12	3.59	3.57	3.57	1.02	4.35	3.39	3.39	117.36	95.08	97.16	91.89	212.41	199.92	165.57	149.17	12.52	6.8	9.66	6.44	36.84
		m	0	0	4.75	28.31	9.59	3	0	0	3	3	1.57	0.92	7.78	1.52	28.02	28.03	28.8	22.15	25.28	27.15	26.34	30.28	5.03	2.51	5.27	3.57	1.36	5.17	2.38	3	3.26	7.06	0.91	2.72	79.41	93.54	97.56	94.19	183.18	184.07	90.69	143.56	21.11	11.09	9.3	11.45	13.24
		w	0	0	8.16	4.63	0.6	0	1.69	0	3	3	1.36	0.38	1.17	1.6	43.5	42.67	47.47	46.49	37.53	37.76	41.66	27.86	3.92	3.43	4.26	3.37	2.51	5.59	4.15	1.94	2.52	4.13	2.96	1.66	70.92	144.46	113.79	118.49	190.62	198.5	218.27	258.28	36.13	7.51	13.95	18.24	22.54
		m	41	154	6	10.5	7.5	4.5	0	0	0	3	0.08	1.6	1.06	1.89	27.43	41.85	40.21	30.51	22.04	29.34	41.05	25.62	6.64	0.92	3.33	1.18	5.16	0.74	2.38	2.4	4.42	0.86	2.8	2.19	87.3	122.48	112.47	99	126.28	161.18	149.82	200.71	30.05	10.37	14.31	16.81	31.48
		m	19	110	6.87	6	10.5	1.08	3	3	0	0	2.31	2.8	2.91	1.29	27.93	37.57	38.48	39.19	30.46	36.23	29.12	30.26	3.26	5.08	6.63	2.48	4.1	1.13	2.51	1.57	5.08	2.47	1.05	1.27	126.75	63.62	98	82.38	276.67	171.86	216.3	117.69	13.95	7.87	7.87	13.59	20.39
		m	48	167	3	10.5	1.5	1.5	3	0	3	0	0.76	2.91	0.87	1.03	55.18	38.48	56.34	50.55	41.44	29.12	47.72	47.83	5.47	6.63	4.25	4.79	3.83	2.51	8.03	2.75	0.86	1.05	3.53	2.78	104.79	128.22	117.03	92.08	163.96	179.41	154.31	229.25	23.61	9.66	15.38	9.3	22.89
		m	21	126	13.5	1.5	13.5	0.36	0	0	6	3	5.63	2.08	3.12	2.26	42.43	58.2	44.28	42.26	41.47	45.08	39.57	38.64	7.64	4.37	4.93	6.5	5.93	5.86	8.44	9.72	0.77	1.02	3.84	3.15	136.81	82.32	135.92	103.87	170.64	94.19	316.48	151.69	20.75	10.73	15.02	9.3	12.52
		w	0	0	11.85	6	9	9	1.5	0	3	3	3.54	4.15	5.6	5.6	44.68	41.88	44.25	44.25	33.86	36.85	37.24	37.24	3.42	4.47	2.2	2.2	2.75	4.32	3.21	3.21	8.39	2.83	0.99	0.99	85.46	135.43	120.02	111.01	194.01	333.94	201.58	147.2	20.75	13.59	11.8	13.59	19.67
		m	36	156	3	4.5	7.5	3	18	3	6	5	9.37	1.21	0.75	0.73	43.79	30.33	38.32	39.95	43.78	41.24	47.31	44.44	2.86	4.59	1.73	2.52	4.84	7.78	5.72	2	3.68	9.53	7.16	0.5	118.22	84.71	104.64	79.41	192.46	145.25	197.32	197.72	7.15	13.24	12.16	16.81	25.4
		m	0	0	11.94	14.19	7.5	22	3	0	21	1	9.47	8.46	1.79	3.38	45.18	44.1	43.75	40.95	26.48	24.29	27.45	29.36	3.31	3.82	1.86	2.51	4.96	9.03	6.15	3.65	1.46	5.43	2.69	1.38	147.37	94.85	121.64	130.02	242.06	289.52	144.03	170.6	16.1	11.8	12.88	20.39	14.67
		m	22	130	23.6	19.5	9.25	4.5	9	3	8.95	3	4.33	2.96	3.44	3.73	42.88	41.31	50.24	34.23	29.94	31.68	29.86	29.88	5.47	6.38	8.29	1.69	6.48	5.65	5.61	7.75	9.93	4.14	6.34	5.61	154.21	50.82	110.01	102.78	210.79	113.73	111.24	118.91	25.04	20.39	9.3	10.02	15.38
		m	0	0	21.26	9	12	6	0	0	3	6	1.98	2.16	2.94	4.77	37.61	38.13	37.39	44.21	26.94	29.87	28.18	46.15	5.22	1.75	2.64	3.24	2.31	1.33	4.11	2.38	8.23	2.01	2	0.61	76.86	98.61	135.98	85.18	166.97	151.52	148.34	150.72	7.15	9.3	12.88	7.15	11.09
		m	0	0	4.5	1.5	1.5	1.5	3	9	3	2	6.16	1.71	3.97	0.85	35.15	51.21	40.65	48.09	26.28	38.23	27.91	36.53	9.81	7.13	2.55	4.58	6.76	5.58	3.33	4.15	6.34	6.56	4.1	0.93	107.16	105.67	98.61	77.33	173.56	284.48	151.52	202.96	13.59	21.11	9.3	9.3	12.52
		w	0	0	10.85	3.6	7.3	0.93	5.26	0.45	1.48	0.34	2.88	6.84	4.53	1.19	40.25	41.01	35.33	38.61	32.59	33.62	32.68	29.44	5.5	1.97	6.08	6.86	7.45	5	3.94	1.78	5.41	7.05	1.09	1.69	90.52	150.43	128.57	100.3	217.11	259.79	173.74	151.67	16.1	12.16	15.74	15.02	15.38
		m	0	0	25.5	27	9	9	3	0	6	6	3	2.33	4.46	4.46	27.95	37.55	41.82	41.82	45.9	39.56	45.96	45.96	7.09	8.2	6.31	6.31	5.15	8.31	4.96	4.96	5.06	9.27	2.8	2.8	122.81	70.06	110.99	101.69	169.25	215.97	169.42	203.41	8.94	17.17	12.52	7.51	14.67
		m	0	0	8.52	11.96	1.07	8.07	0	0	3	0	1.74	2.02	5.45	0.96	24.06	31	17.19	21.67	33.9	32.71	28.55	31.53	3.55	1.57	4.21	4.45	3.51	4.65	2.03	1.24	1.98	5.44	3.27	0.51	104.34	123.49	81.7	130.2	280.11	167.96	130.15	162.97	8.59	12.88	19.32	16.1	22.89
		w	51	154	6	1.5	7.5	4.5	3	3	3	3	3.47	1.51	4.18	2	37.94	37.82	38.06	35.36	36.49	38.22	40.46	39.05	3.37	3.09	2.75	3.87	5.94	3.96	3.66	3.7	2.71	0.79	1.92	1.09	93.85	79.73	81.67	96.81	183.86	122.58	162.9	131.13	15.02	12.88	7.15	11.09	30.05
		m	34	140	3	0	3	3	0	0	0	0	0.97	3.58	1.8	1.8	36.79	34.76	37.1	37.1	27.47	34.38	28.19	28.19	2.77	4.46	3.37	3.37	1.37	3.46	5.09	5.09	1.89	2.1	4.05	4.05	126.5	138.04	85.5	94.24	185.94	114.25	218.59	174.03	25.76	10.73	13.95	5.72	37.2
		w	64	170	15	9	4.5	6	12	9	6	3	2.43	2	2.25	2.02	42.56	43.08	39.22	38.1	54.7	56.25	49.81	47.96	4.57	4.04	3.6	3.6	6.91	7.57	4.32	6.65	3.05	2.49	2.86	3.74	127.62	121.16	108.81	87.34	214.97	196.18	189.59	107.39	20.03	23.61	14.67	24.32	8.59
		w	27	130	6	6	6	6	3	3	3	3	3.77	1.78	1.78	1.78	36.35	31.9	31.9	31.9	31.74	41.78	41.78	41.78	2.83	7.37	7.37	7.37	2.4	5.66	5.66	5.66	1	4.19	4.19	4.19	108.51	114.76	99.03	60.9	179.38	153.02	149.9	260.86	26.47	14.67	11.45	6.8	15.38
		m	21	122	18	1.5	3	7.5	15	6	3	3	3.09	1.52	1.06	1.61	47.65	43.19	53.33	34.17	34.89	45.93	36.06	57.29	5.12	7.81	2.54	4.09	2.56	1.49	3.7	2.65	6.36	3.71	0.9	2.71	117.12	73.36	146.46	126.02	206.45	162.92	231.23	247.21	11.45	20.75	9.66	16.45	12.88
		m	0	0	4.5	11.56	15	1.46	6	3	6	3	3.75	2.39	2.19	1.26	24.86	21.71	26.02	20.1	17.67	18.25	18.46	16.77	3.19	1.15	3.71	2.72	8.65	4.14	5.9	1.77	8.88	3.29	3.85	3.48	99.2	117.66	139.97	129.44	236.52	218.31	175.72	141.98	13.24	12.88	10.73	9.3	11.45
		m	0	0	12	1.5	4.5	0	9	24	12	9	1.47	4.7	1.61	2.84	43.87	51.99	48.58	44.65	39.85	42.35	42.94	38.85	4.04	9.3	5.39	2.85	3.36	9.49	6.22	5.85	9.16	8.1	3.37	4.27	134.13	149.45	101.22	100.68	131.29	166.27	176.42	132.86	11.45	15.74	13.24	12.16	17.53
		m	38	160	3	9.8	1.06	1.06	3	7.36	12	12	5.48	5.33	3.04	3.04	38.19	37.89	37.33	37.33	31.69	39.5	34.2	34.2	3.89	9.03	2.21	2.21	5.39	3.29	3.96	3.96	4.31	4.14	2.76	2.76	130.03	74.84	117.66	91.02	269.33	167.44	218.31	182.92	21.11	13.59	12.88	13.95	22.18
		w	43	164	12	10.5	10.5	10.5	3	3	3	3	2.75	5.28	5.28	5.28	54.68	55.94	55.94	45.94	49.29	52.43	52.43	42.43	5.6	5.02	5.02	5.02	1.91	4.37	4.37	4.37	3.65	1.33	1.33	1.33	84.73	136.84	105.69	97.94	145.89	193.25	171.32	245.21	22.89	14.31	16.81	8.23	18.96
		w	0	0	8.72	17.78	7.03	1.5	0	0	21	3	1.32	2.86	7.06	1.1	41.33	32.72	36.13	31.9	29.04	24.84	21.67	26.91	5.65	6.08	16.6	3.67	2.12	7.51	1.77	4.45	3.81	9.6	7.78	2.5	104.19	106.29	122.45	101.34	176.21	173.52	369.17	129.99	17.17	13.59	27.19	10.73	9.66
		w	0	0	9	13.5	16.5	6	1.5	6	3	3	2.08	0.6	2.5	0.2	40.79	41.86	49.26	45.3	31.37	34.52	36.72	33.49	5.84	4.97	4.58	4.08	7.7	7.24	8.02	6.22	3.92	1.89	2.44	1.71	53.99	89.45	89.85	108.62	235.4	162.92	195.21	204.95	13.24	12.88	17.53	13.24	20.39
		m	0	0	12.27	4.72	7.5	7.5	0	0	0	0	1.49	2.64	3.06	3.06	45.53	40.33	44.73	44.73	39.13	37.58	48.67	48.67	6.09	5.08	5.6	5.6	2.02	2.36	2.85	2.85	2.79	5	2.22	2.22	83.27	120.1	94.65	123.21	170.98	224.15	173.01	142.41	17.17	10.73	8.94	8.59	19.67
		w	22	122	2.99	7.5	19.92	1.5	0	0	0	0	2.28	0.81	0.42	0.28	25.43	43.69	35.92	41.49	46.08	49.2	39.94	45.24	3.23	1.83	4.11	3.17	3.52	1.99	2.01	1.22	1.92	0.57	7.5	1.41	128.55	85.55	77.25	111.86	386.32	136.94	168.67	182.31	18.24	12.88	27.19	15.38	17.53
		w	48	166	4.6	3	3	3	6	3	3	3	2.43	2.52	2.52	2.52	44.69	46.17	46.17	46.17	37.65	39.66	39.66	39.66	4.9	4.57	4.57	4.57	5.1	2.34	2.34	2.34	3.87	3.04	3.04	3.04	84.26	113.84	68.89	121.28	214.74	166.67	277.24	154.98	13.95	16.1	8.23	19.67	15.38
		w	39	140	16.5	16.5	10.5	6	9	12	3	6	1.84	1.37	3.05	4.41	45.57	40.92	44.6	48.07	42.23	44.81	45.04	45.84	5.71	5.99	6.11	8.41	4.98	3.84	6.92	5.38	2.97	4.21	3.46	4.57	79.06	84.58	111.21	81.13	166.8	171.04	248.2	138.52	15.74	7.15	13.95	17.17	12.16
		m	65	188	4.5	6	6	6	3	0	0	0	6.86	2.45	2.45	2.45	48.53	51.33	51.33	51.33	25.43	35.99	35.99	35.99	2.64	1.87	1.87	1.87	1.97	0.9	0.9	0.9	6.02	2.24	2.24	2.24	109.3	113.75	145.16	95.27	93.8	218.23	255.69	157.69	15.74	12.88	20.75	8.23	11.45
		w	54	173	18	24	22.5	18	3	3	6	3	2.34	3.8	0.13	1.56	52.14	50	47.78	38.74	50.83	46.39	52.57	39.47	6.73	4.94	6.26	7.52	8.56	3.61	6.71	5.74	4.13	6.87	6.01	3.73	111.18	114.56	86.96	131.63	248.22	400.22	178.8	169.85	11.8	17.53	11.45	15.74	7.87
		w	23	123	1.5	3	1.5	0.5	0	3	3	3	1.61	1.2	2.88	0.21	30.15	28.4	28.95	36.21	29.11	36.98	33.8	35.68	3.83	5.27	5.14	5.79	1.73	2.05	1.32	2.82	0.53	0.62	1.17	2.83	121.69	87.06	114.44	89.79	303.38	124.17	180.78	227.72	16.1	25.04	18.6	17.53	12.16
		w	45	158	16.5	4.5	9.25	4.5	6	9	3	6	1.38	1.92	0.4	2.86	43.99	38.94	45.2	42.78	37.54	41.42	52.29	41.74	5.49	3.64	6.48	9.23	5.27	8.25	7.59	8.21	4.3	7.36	7.47	1.53	77.85	124.58	113.71	140.21	193.74	171.11	372.89	171.19	10.37	17.89	9.3	19.67	14.67
		w	20	119	1.5	4.5	7.5	1.5	6	3	3	3	1.34	1.24	2.1	3.12	52.27	38.37	38.34	47.31	29.6	29.53	27.12	30.29	11.98	7.46	6.19	2.4	1.42	1.91	1.52	3.16	2.15	0.72	1.24	2.34	112.93	107.35	126.15	98.68	240.96	173.51	193.02	148.71	9.66	15.02	12.16	16.81	18.24
		w	27	137	9	9	1.5	1.5	0	9	0	3	0.43	5.26	2.37	5.99	30.11	33.66	27.75	31.49	21.73	25.49	20.82	25.86	3.66	1.62	7.64	4.33	2.25	1.47	2.71	5.09	1.34	1.05	5.02	1.9	77.98	99.82	90.27	106.21	112.32	142.75	145.94	153.05	21.82	20.03	21.11	17.53	16.1
		m	0	0	6	7.5	4.5	2	0	0	3	0	1.28	1.1	6.25	0.92	40.23	39.2	35.94	39.18	34.67	45.67	44.7	47.06	3.64	1	9.85	3.41	1.22	1.57	8	0.05	4.02	0.97	3.36	1.84	93.23	76.91	120.29	97.8	94.9	117.06	232.61	151.12	16.81	10.37	8.94	16.1	48.65
		w	56	168	3.2	3	3	3	4.5	3	3	3	3.07	2.83	2.83	2.83	60.81	69.96	59.96	49.96	63.24	67.16	67.16	67.16	4.39	4.15	4.15	4.15	8.72	11.28	11.28	11.28	5.79	3.47	3.47	3.47	151.07	129.85	101.53	90.42	238.5	166.81	191.48	173.76	10.37	15.74	28.26	28.62	13.95
		m	53	168	1.5	0	1.5	0	15	6	18	6	5.36	1.87	4.4	0.25	45.65	41.3	37.71	46.29	39.54	31.28	41.03	30.36	2.33	3.57	6.84	4.33	2.07	3.37	3.32	2.49	4.35	1.59	2.92	6.76	130.66	109.35	60.59	113.88	186.68	333.45	134.38	160.21	15.74	17.17	13.59	15.02	27.19
		m	0	0	3	1.5	7.5	7.5	3	12	3	3	2.66	3.57	0.73	0.73	34.62	37.14	35.45	35.45	33.73	31.41	34.12	34.12	3.61	2.23	4.29	4.29	2.09	4.72	1.88	1.88	1.98	2.71	1	1	120.1	94.78	117.55	116.6	221.71	155.58	225.88	201.71	15.38	18.24	10.73	10.73	8.23
		w	0	0	6.63	7.46	0.56	4.05	0.36	5.8	1.89	0.53	1.91	1.34	0.84	1.01	41.83	46.84	37.28	41.18	41.62	45.58	41.87	47.08	1.76	3.14	3.09	1.36	1.2	2.24	4.97	1.09	0.86	0.99	2.01	0.56	111.76	101.92	108.7	77.72	276.89	158.96	146.12	105.3	36.84	18.96	10.73	14.31	20.03
		w	0	0	18	17.18	0.88	4.5	3	3.2	3	3	4.5	1.95	1.18	1.55	28.61	30.99	29.6	29.13	28.67	30.35	27.46	24.77	1.4	18.03	3.01	1.49	2.24	2.76	4.19	4.15	1.74	2.07	2.88	2.28	129.13	134.52	81.88	79.14	387.36	356.2	130.73	181.16	10.73	17.17	22.89	14.31	14.67
		w	0	0	4.5	6	3	3	6	3	3	3	3.31	3.53	1.67	2.97	31.19	28.92	33.39	35.05	28.92	34.75	35.51	35.71	3.58	3.88	7.26	9.15	4.32	3.98	7.89	7.1	1.76	1.09	2.81	2.98	46.41	113	107.13	118.95	329.98	152.66	153.84	183.63	22.54	14.67	17.53	11.09	17.89
		w	0	0	3	0.91	6	1.69	3	0	3	0	1.83	1.68	4.93	0.61	43.47	42.1	27.3	41.99	38.58	44.6	37.14	43.91	6.04	1.41	3.9	5.49	2.75	1.43	3.52	2.33	1.19	1.74	0.67	1.44	100.87	87.62	70.71	79.83	128.39	154.98	178.93	172.6	17.89	26.83	10.37	13.59	12.52
		m	0	0	9	10.5	9	0	12	3	6	3	3.11	3.91	4.2	3.73	40.2	45.76	48.6	43.73	29	39.82	42.52	35.98	5.92	5.17	5.21	0.09	7.58	1.99	3.82	2.59	1.04	3.65	1.4	3.49	98.74	70.71	144.92	81.93	233.95	178.93	225.18	199.91	17.53	10.37	19.32	22.89	16.1
		m	31	130	9	6	5.38	0	3	0	3	3	3.2	0.83	1.74	0.78	33.24	42.91	25.21	39.64	35.52	33.38	28.26	32.89	4.45	6.16	5.37	2.21	3.8	5.22	4.7	2.4	3.03	4.29	2.81	2.21	88.46	83.89	79.14	90.2	165.65	180.7	181.16	186.46	10.73	19.67	14.31	12.88	23.25
		w	25	131	10.5	13.5	0	3	3	3	0	3	1.48	3.66	2.24	2.97	39.3	28.04	24.36	40.25	45.74	38.48	35.36	38.81	7.94	5.64	5.68	5.55	7.41	3.71	5.91	5.94	2.84	0.33	4.37	3.61	63.38	101.46	117.59	126.2	179.29	228.47	230.88	128.85	16.1	26.83	21.82	17.17	10.73
		m	55	145	15.74	0.74	0	0	9	9	6	9	1.6	1.81	4.01	0.09	50.87	53.37	50.32	44.36	33.5	39.32	37.91	42.23	5.37	8.73	5.55	2.93	2.47	5.11	4.6	2.99	3.95	2.13	2.37	2.27	52.09	81.44	71.5	136.81	214.94	163.6	232.65	155.25	15.02	14.31	16.45	17.17	6.08
		m	32	143	7.5	6	7.5	7.5	6	6	3	3	1.23	3.3	1.25	1.25	52.57	29.97	18.63	18.63	33.05	33.64	20.5	20.5	3.83	8.43	11.23	11.23	1.4	2.51	8.47	8.47	1.71	3.52	3.26	3.26	85.11	94.59	81.93	105.46	172.77	185.3	199.91	89.77	15.02	11.09	22.89	16.1	11.09
		w	30	138	4.5	1.5	1.5	1.5	3	3	0	0	1.67	0.9	1.08	0.82	34.13	41.65	42.7	36.51	30.45	34.22	37.22	34.81	6.33	5.24	7.91	6.24	8.31	2.61	3.8	4.24	8.06	2.56	3.39	3.51	104.24	102.29	87.48	70.67	233.48	135.89	166.5	132.9	8.23	13.59	16.81	15.02	21.46
		m	0	0	0.67	4.5	3	4.5	0	0	3	0	1.6	1.35	1.87	1.62	45.95	39.75	39.21	35.2	37.39	45.14	41.29	45.48	2.2	3.74	4.02	0.82	1.02	2.56	1.67	1.08	1.98	3.11	1.22	1.46	80.07	100.17	87.16	94.17	179.01	174.35	155.11	154.8	10.37	9.66	18.24	11.09	27.9
		w	44	166	1.5	3.64	7.5	7.5	0	0	0	0	1.06	0.64	1.93	1.93	53.51	49.91	47.27	42.27	54.12	52.93	43.27	43.27	3.75	3.1	2.17	2.17	3.7	2.8	3.43	3.43	3.39	2.7	3.96	3.96	74.63	112.69	112.69	105.51	172.85	262.86	262.86	200.07	19.32	9.3	9.3	10.37	12.88
		w	22	125	10.5	9	7.5	7.5	0	0	0	3	1.81	3.95	3.19	2.51	44.42	41.97	44.67	43.02	30.03	35.76	38.5	38.97	2.44	5.49	3.44	3.13	5.2	3.38	4.22	2.32	3.04	5.2	0.99	3.38	168.18	86.17	86.17	96.84	161.97	180.62	180.62	143.41	15.74	15.74	15.74	21.11	18.24
		m	0	0	1.5	3	3	3	0	3	3	3	1.55	5.1	5.1	5.1	45.6	53.66	53.66	43.66	53.35	49.06	49.06	49.06	3.44	3.58	3.58	3.58	2.96	3.86	3.86	3.86	3.79	1.41	1.41	1.41	142.46	82.37	61.51	119.8	182.68	209.07	242.88	201.48	11.09	11.45	34.34	12.52	19.32
				srednia	9.08915	7.60602	6.48336	4.24223	3.55161	3.59109	3.30863	2.80118	2.50768	2.4046	2.36436	2.16749	41.3698	40.1241	40.4246	38.9243	37.0503	37.9724	38.2755	38.0966	4.55763	4.41024	4.60047	4.09559	4.50915	4.48133	4.75526	3.97043	3.76436	3.59204	3.50592	2.89815	104.629	103.824	101.575	98.0472	202.072	186.61	189.618	163.887	16.56	16.8246	16.7991	16.9327	17.9945
				SD	5.02584	4.58321	3.92939	3.079	2.46273	2.4966	2.30515	1.88564	1.41979	1.30868	1.3805	1.28333	7.46986	7.26472	7.24799	6.4436	7.6473	7.50925	7.51463	6.54429	1.62885	1.70824	1.80871	1.55875	2.11527	2.05168	2.17179	1.88232	1.94682	2.00985	1.75609	1.43874	20.293	20.8571	18.7787	15.3157	45.0304	42.2564	37.7108	29.1233	5.05577	5.21536	5.11852	5.1915	5.98426
[truncated: 67 more columns]
